# Supplementary material for: Vitelline Membrane Protein 26 Mutagenesis, Using CRISPR/Cas9, Results in Egg Collapse in Plutella xylostella
Source: Int J Mol Sci. 2022 Aug 23;23(17):9538. doi: 10.3390/ijms23179538 (PMC9455775; doi:10.3390/ijms23179538)
Supplement: Supplementary file 1 [file ijms-23-09538-s001.zip]

Archive with 1 entries (1 files):
- ijms-1819053-supplementary.pdf
